# Supplementary material for: Integrating Health Behavior Theories to Predict COVID-19 Vaccine Acceptance: Differences between Medical Students and Nursing Students
Source: Vaccines (Basel). 2021 Jul 13;9(7):783. doi: 10.3390/vaccines9070783 (PMC8310115; doi:10.3390/vaccines9070783)
Supplement: Supplementary file 1 [file vaccines-09-00783-s001.zip]

Archive with 1 entries (1 files):
- vaccines-1266238-SI.pdf
